# Supplementary material for: Effect of video angle on detection of induced front limb lameness in horses
Source: BMC Vet Res. 2024 May 3;20:172. doi: 10.1186/s12917-024-04032-9 (PMC11067204; doi:10.1186/s12917-024-04032-9)
Supplement: Supplementary file 2 — Supplementary Material 2 [file 12917_2024_4032_MOESM2_ESM.xlsx]

## Sheet: Lameness Locator Results
Horse	Trial	Surface	Video Angle	Fore Stride Rate	Fore Strides	Fore Ratio Mean	Fore Signed Vector Sum	Fore Diff Min Mean	Fore Diff Min SD	Fore Diff Max Mean	Fore Diff Max SD	Hind Stride Rate	Hind Strides	Hind Ratio Mean	Hind Diff Min Mean	Hind Diff Min SD	Hind Diff Max Mean	Hind Diff Max SD	Delta
1	Sound	Asphalt	1	1.60597	20	0.516679	-7.12253	-6.93422	9.71493	-1.62694	5.76777	1.60597	20	0.313969	-6.94613	5.55043	-4.16725	2.73408	0.2
1	Sound	Asphalt	2	1.60597	20	0.516679	-7.12253	-6.93422	9.71493	-1.62694	5.76777	1.60597	20	0.313969	-6.94613	5.55043	-4.16725	2.73408	0.2
1	Sound	Asphalt	3	1.60597	20	0.516679	-7.12253	-6.93422	9.71493	-1.62694	5.76777	1.60597	20	0.313969	-6.94613	5.55043	-4.16725	2.73408	0.2
1	Sound	Asphalt	5	1.6791	19	0.711248	-2.48705	-1.7538	14.6072	-1.76341	8.50222	1.6791	19	0.526327	-12.8041	4.46787	-10.3348	3.87707	0.2
1	Sound	Asphalt	4	1.69602	18	1.0068	-1.62607	-0.0360009	20.8075	1.62567	22.3627	1.69602	18	0.495343	-13.0752	4.68882	-7.09793	4.31617	0.1
1	Sound	Asphalt	6	1.55388	27	0.786098	-14.3634	-14.2466	13.4545	1.82802	8.01721	1.55388	25	0.49564	-14.7536	9.44791	-5.37018	4.57701	0.1
1	Sound	Asphalt	7	1.56447	27	0.532569	4.80666	1.8062	9.7527	-4.4544	6.97245	1.56447	26	0.373527	-2.19396	11.2612	-4.32414	6.33449	0.1
1	Sound	Asphalt	8	1.59922	29	0.80004	-5.00669	-4.95117	14.5203	0.743595	13.7199	1.59922	29	0.634111	-21.5672	9.26331	-7.06497	5.64671	0.1
1	Sound	Asphalt	9	1.60481	28	0.862543	19.5355	19.3615	12.9102	2.60148	10.173	1.60481	27	0.358903	-5.66518	8.87247	-5.94701	4.86656	0.1
1	Lame	Asphalt	1	1.73103	18	2.19424	-60.5144	-59.5555	26.0814	-10.7301	18.2593	1.73103	18	0.555344	-18.4991	6.64159	-0.688633	5.45803	0.1
1	Lame	Asphalt	2	1.73103	18	2.19424	-60.5144	-59.5555	26.0814	-10.7301	18.2593	1.73103	18	0.555344	-18.4991	6.64159	-0.688633	5.45803	0.1
1	Lame	Asphalt	3	1.73103	18	2.19424	-60.5144	-59.5555	26.0814	-10.7301	18.2593	1.73103	18	0.555344	-18.4991	6.64159	-0.688633	5.45803	0.1
1	Lame	Asphalt	5	1.75617	18	2.63457	-71.9515	-70.2336	16.8721	-15.6289	20.0337	1.75617	18	0.548161	-16.299	6.59932	1.96026	5.89244	0.2
1	Lame	Asphalt	4	1.71786	18	2.61116	-75.5957	-74.5659	17.668	-12.4356	12.9328	1.71786	18	0.566236	-17.9159	4.12566	1.17477	3.5038	0.2
1	Lame	Asphalt	6	1.53183	28	1.87468	-49.299	-48.6061	17.1147	-8.23665	13.6097	1.53183	26	0.662729	-21.8413	10.6188	-4.47098	5.5263	0.1
1	Lame	Asphalt	7	1.73497	22	3.68774	-104.883	-102.881	29.1203	-20.3946	14.5072	1.73497	25	0.746282	-8.31281	8.04162	21.6811	12.659	0.2
1	Lame	Asphalt	8	1.59278	26	1.55139	-37.8701	-36.5915	22.3413	9.75756	12.9827	1.59278	25	0.607858	-20.7891	8.3676	-3.82423	5.53176	0.1
1	Lame	Asphalt	9	1.69343	20	3.86386	-104.1	-104.037	31.5128	-3.63683	20.8245	1.69343	24	0.536133	-8.1525	5.17301	14.1507	4.99568	0.1
2	Sound	Asphalt	1	1.39413	19	0.602613	3.90222	3.50826	7.06779	1.70865	9.31968	1.39413	19	0.359701	-1.74739	7.27044	0.784681	2.9537	0.4
2	Sound	Asphalt	2	1.39413	19	0.602613	3.90222	3.50826	7.06779	1.70865	9.31968	1.39413	19	0.359701	-1.74739	7.27044	0.784681	2.9537	0.4
2	Sound	Asphalt	3	1.39413	19	0.602613	3.90222	3.50826	7.06779	1.70865	9.31968	1.39413	19	0.359701	-1.74739	7.27044	0.784681	2.9537	0.4
2	Sound	Asphalt	5	1.49207	15	0.558852	6.17346	5.02476	8.10081	3.58656	5.31183	1.49207	14	0.253222	-3.35982	5.87281	2.99816	4.17892	0.4
2	Sound	Asphalt	4	1.42327	19	0.590839	8.53796	8.45789	6.90135	-1.16657	7.7721	1.42327	18	0.3542	-2.07235	4.05899	2.73563	3.62352	0.3
2	Sound	Asphalt	6	1.40442	23	0.706494	13.2628	13.1346	9.79291	1.83945	10.291	1.40442	23	0.398827	-12.4112	5.16611	1.52235	5.7576	0.4
2	Sound	Asphalt	7	1.38989	22	1.05957	7.46111	6.78423	9.19685	3.10523	8.49237	1.38989	24	0.458485	5.91853	4.26805	9.48544	7.54324	0.1
2	Sound	Asphalt	8	1.43312	23	0.567941	7.51049	7.43652	6.53571	-1.05149	6.60243	1.43312	23	0.443367	-13.2699	6.99333	2.00655	6.26111	0.4
2	Sound	Asphalt	9	1.41188	25	0.576096	6.33369	6.04692	5.50414	-1.88426	10.3747	1.41188	25	0.356342	7.99937	6.30671	5.42501	4.14863	0.1
2	Lame	Asphalt	1	1.35428	20	1.83359	44.1058	40.248	14.4518	18.0393	10.3005	1.35428	18	0.463238	-0.735699	3.44453	-3.48109	4.13936	0.3
2	Lame	Asphalt	2	1.35428	20	1.83359	44.1058	40.248	14.4518	18.0393	10.3005	1.35428	18	0.463238	-0.735699	3.44453	-3.48109	4.13936	0.3
2	Lame	Asphalt	3	1.35428	20	1.83359	44.1058	40.248	14.4518	18.0393	10.3005	1.35428	18	0.463238	-0.735699	3.44453	-3.48109	4.13936	0.3
2	Lame	Asphalt	5	1.36575	21	2.06878	50.3666	49.1817	17.4496	10.8606	12.8008	1.36575	21	0.356365	-3.08193	5.00813	-3.8646	5.05741	0.3
2	Lame	Asphalt	4	1.4401	17	2.07554	46.8271	44.4804	14.087	14.638	10.2835	1.4401	16	0.292654	-0.182357	3.10841	-1.63514	4.09413	0.4
2	Lame	Asphalt	6	1.38756	25	2.92271	79.8789	78.736	20.985	13.4638	15.153	1.38756	24	0.536311	-8.53155	6.54809	-11.945	5.61118	0.3
2	Lame	Asphalt	7	1.37965	24	1.48101	34.6905	33.9381	15.5926	7.1855	12.266	1.37965	24	0.308246	3.63215	7.23666	-2.53337	5.74119	0.4
2	Lame	Asphalt	8	1.37278	25	2.34985	63.9146	62.8622	20.6286	11.5506	8.90311	1.37278	25	0.523543	-9.8499	5.21742	-12.0538	7.76167	0.3
2	Lame	Asphalt	9	1.34563	23	1.29225	29.7328	28.285	12.9383	9.165	10.6293	1.34563	22	0.259709	3.19894	5.5198	1.24188	3.84941	0.4
3	Sound	Asphalt	1	1.39779	19	0.704268	-10.4675	-3.37147	8.40989	-9.90967	8.85214	1.39779	18	0.382496	3.17031	3.32339	3.49518	2.03046	0.2
3	Sound	Asphalt	2	1.39779	19	0.704268	-10.4675	-3.37147	8.40989	-9.90967	8.85214	1.39779	18	0.382496	3.17031	3.32339	3.49518	2.03046	0.2
3	Sound	Asphalt	3	1.39779	19	0.704268	-10.4675	-3.37147	8.40989	-9.90967	8.85214	1.39779	18	0.382496	3.17031	3.32339	3.49518	2.03046	0.2
3	Sound	Asphalt	5	1.43571	18	0.859919	-5.57967	-2.16902	10.0807	-5.14082	9.14819	1.43571	18	0.322069	6.11028	4.81105	0.865086	2.39709	0.4
3	Sound	Asphalt	4	1.44361	20	0.60873	-5.94496	-5.62786	9.59165	1.91566	8.26834	1.44361	17	0.396837	5.62584	3.65385	-0.499818	2.65426	0.3
3	Sound	Asphalt	6	1.36204	27	0.657834	-10.819	-4.46794	9.3252	-9.85335	10.803	1.36204	24	0.169887	-0.683376	2.82786	2.34584	2.68685	0.2
3	Sound	Asphalt	7	1.40845	24	0.901845	14.5063	8.56348	13.993	11.709	12.0194	1.40845	22	0.275336	6.84357	4.96099	1.95708	2.78337	0.4
3	Sound	Asphalt	8	1.34697	23	0.651917	6.7662	3.63878	7.09906	-5.70445	10.1996	1.34697	17	0.254888	-0.455104	3.77694	2.48837	2.95867	0.4
3	Sound	Asphalt	9	1.37154	24	0.497582	3.34869	2.98649	9.2423	1.5148	8.41432	1.37154	15	0.233537	2.88135	4.12328	2.50227	2.86993	0.4
3	Lame	Asphalt	1	1.50289	18	0.962802	21.4079	21.266	8.47357	2.46065	6.83349	1.50289	18	0.27822	3.92305	3.28441	-2.44075	1.80232	0.3
3	Lame	Asphalt	2	1.50289	18	0.962802	21.4079	21.266	8.47357	2.46065	6.83349	1.50289	18	0.27822	3.92305	3.28441	-2.44075	1.80232	0.3
3	Lame	Asphalt	3	1.50289	18	0.962802	21.4079	21.266	8.47357	2.46065	6.83349	1.50289	18	0.27822	3.92305	3.28441	-2.44075	1.80232	0.3
3	Lame	Asphalt	5	1.43713	20	0.960617	22.3509	22.2373	15.2679	2.2503	8.77607	1.43713	20	0.221248	3.15243	3.56777	-3.03186	2.28026	0.2
3	Lame	Asphalt	4	1.44605	22	1.00995	19.606	18.3656	12.5811	6.86319	8.83159	1.44605	22	0.30199	1.41333	5.46336	-1.54161	2.96064	0.4
3	Lame	Asphalt	6	1.4329	20	1.82402	38.641	37.8395	20.4277	7.82951	13.7132	1.4329	21	0.281299	-2.65773	4.65777	-5.20951	5.13777	0.4
3	Lame	Asphalt	7	1.40845	25	1.83598	44.7914	32.4282	19.1609	30.898	17.3375	1.40845	25	0.25155	4.59049	5.3918	-2.86326	3.23443	0.4
3	Lame	Asphalt	8	1.37278	24	1.47975	34.3704	33.7004	15.2256	6.75323	12.2307	1.37278	21	0.228343	-2.62893	3.82033	-3.17608	2.03395	0.3
3	Lame	Asphalt	9	1.39995	25	1.06399	22.2612	18.4941	14.1401	12.3907	12.4175	1.39995	24	0.152963	1.32672	2.88227	-0.767077	1.93522	0.3
4	Sound	Asphalt	1	1.55317	18	0.6216	4.3194	3.85742	10.6902	1.94358	8.1591	1.55317	18	0.344537	-4.70659	3.29695	-5.36307	3.9721	0.2
4	Sound	Asphalt	2	1.55317	18	0.6216	4.3194	3.85742	10.6902	1.94358	8.1591	1.55317	18	0.344537	-4.70659	3.29695	-5.36307	3.9721	0.2
4	Sound	Asphalt	3	1.55317	18	0.6216	4.3194	3.85742	10.6902	1.94358	8.1591	1.55317	18	0.344537	-4.70659	3.29695	-5.36307	3.9721	0.2
4	Sound	Asphalt	5	1.5859	19	0.688221	3.93136	3.8941	11.6703	0.540003	8.03893	1.5859	19	0.368282	-5.16022	3.85953	-5.37954	2.3203	0.1
4	Sound	Asphalt	4	1.5172	23	0.725384	-3.25997	-0.363357	11.9345	3.23966	9.25557	1.5172	22	0.452027	-7.08462	5.34971	-7.61888	4.47313	0.1
4	Sound	Asphalt	6	1.51436	24	0.957862	-12.668	-10.1958	14.6598	-7.51826	12.7629	1.51436	23	0.40885	-6.56516	5.78239	-7.35114	7.77038	0.1
4	Sound	Asphalt	7	1.52409	27	1.03978	22.7781	12.7494	12.8107	18.8758	11.7375	1.52409	27	0.364334	-6.15458	4.32026	-6.39653	4.23088	0.2
4	Sound	Asphalt	8	1.52639	26	0.930061	-17.9346	-15.7577	23.6339	-8.5641	10.12	1.52639	25	0.498886	-4.31095	3.54913	-9.58738	7.61007	0.1
4	Sound	Asphalt	9	1.55239	26	1.16537	28.8814	23.0551	9.85712	17.3954	10.4889	1.55239	26	0.3693	-4.92138	5.44191	-7.51189	8.3921	0.1
4	Lame	Asphalt	1	1.48402	18	1.58914	34.8636	32.3802	15.5643	12.9226	16.0049	1.48402	18	0.56998	-2.37265	4.30227	-14.6558	6.47696	0.2
4	Lame	Asphalt	2	1.48402	18	1.58914	34.8636	32.3802	15.5643	12.9226	16.0049	1.48402	18	0.56998	-2.37265	4.30227	-14.6558	6.47696	0.2
4	Lame	Asphalt	3	1.48402	18	1.58914	34.8636	32.3802	15.5643	12.9226	16.0049	1.48402	18	0.56998	-2.37265	4.30227	-14.6558	6.47696	0.2
4	Lame	Asphalt	5	1.5442	19	1.35948	31.296	30.445	10.7893	7.24854	14.7002	1.5442	18	0.571691	-2.27056	3.16495	-12.8883	2.67683	0.2
4	Lame	Asphalt	4	1.56613	19	1.3555	31.6305	30.5927	15.5226	8.03581	8.07303	1.56613	19	0.536697	1.15577	3.89266	-14.2696	6.19482	0.1
4	Lame	Asphalt	6	1.50479	24	1.05287	15.3129	14.4619	15.4838	5.03362	15.6335	1.50479	24	0.563929	-0.880614	9.37432	-11.776	8.72904	0.2
4	Lame	Asphalt	7	1.50142	25	1.63737	36.7406	31.0426	22.5603	19.6527	10.3206	1.50142	25	0.499384	-2.96372	6.71309	-10.5201	6.63046	0.2
4	Lame	Asphalt	8	1.39457	25	0.743078	-1.70778	-0.910464	13.7994	-1.44484	11.0034	1.39457	25	0.397082	0.773722	4.42623	-10.2086	6.91073	0.2
4	Lame	Asphalt	9	1.45779	27	1.27443	26.4755	24.2292	19.4938	10.6725	12.4421	1.45779	26	0.354433	-2.66956	4.03259	-9.87947	4.31693	0.2
5	Sound	Asphalt	1	1.34055	22	0.629154	-3.32066	-1.54367	8.83752	2.94005	6.92258	1.34055	22	0.375639	-1.13536	5.06795	-0.905671	4.67761	0.4
5	Sound	Asphalt	2	1.34055	22	0.629154	-3.32066	-1.54367	8.83752	2.94005	6.92258	1.34055	22	0.375639	-1.13536	5.06795	-0.905671	4.67761	0.4
5	Sound	Asphalt	3	1.34055	22	0.629154	-3.32066	-1.54367	8.83752	2.94005	6.92258	1.34055	22	0.375639	-1.13536	5.06795	-0.905671	4.67761	0.4
5	Sound	Asphalt	5	1.45202	19	0.414313	-5.93646	-0.878413	7.31238	5.87111	5.87197	1.45202	19	0.292712	-2.38065	5.16752	-3.64768	6.5712	0.1
5	Sound	Asphalt	4	1.46071	21	0.721037	-10.541	-6.08839	13.3945	8.6049	14.4767	1.46071	20	0.383299	-1.89131	4.48109	-2.61947	4.79004	0.3
5	Sound	Asphalt	6	1.42168	23	0.841278	-8.71265	-3.08178	10.1525	8.1494	12.4977	1.42168	24	0.41977	-6.72289	8.70794	-5.72999	6.15335	0.4
5	Sound	Asphalt	7	1.39785	22	0.817871	7.94363	7.91561	10.6431	0.666543	15.0752	1.39785	21	0.363788	-0.378844	6.3943	2.36135	7.93092	0.4
5	Sound	Asphalt	8	1.42349	24	0.727262	-6.75873	-3.33062	11.7768	5.8811	9.41094	1.42349	23	0.360921	-4.31789	4.95496	-6.42295	8.87236	0.4
5	Sound	Asphalt	9	1.35166	26	1.08541	18.8424	15.0246	17.535	11.3709	15.3282	1.35166	24	0.368588	1.3388	6.56033	-0.497403	4.96449	0.4
5	Lame	Asphalt	1	1.55794	20	2.45484	-58.2397	-55.3557	20.1556	-18.0997	13.7111	1.55794	19	0.530056	-5.40047	7.11556	-1.04464	8.62118	0.3
5	Lame	Asphalt	2	1.55794	20	2.45484	-58.2397	-55.3557	20.1556	-18.0997	13.7111	1.55794	19	0.530056	-5.40047	7.11556	-1.04464	8.62118	0.3
5	Lame	Asphalt	3	1.55794	20	2.45484	-58.2397	-55.3557	20.1556	-18.0997	13.7111	1.55794	19	0.530056	-5.40047	7.11556	-1.04464	8.62118	0.3
5	Lame	Asphalt	5	1.63239	17	2.55564	-68.5099	-65.981	28.8012	-18.4421	15.1112	1.63239	17	0.404918	-6.46315	6.90326	4.88019	9.01618	0.4
5	Lame	Asphalt	4	1.57959	22	3.0781	-84.3546	-82.6026	36.2146	-17.1032	17.2439	1.57959	22	0.593597	-8.56523	7.27161	12.585	10.6676	0.2
5	Lame	Asphalt	6	1.44207	25	1.61302	-37.5219	-37.4795	23.9397	1.78447	13.4889	1.44207	25	0.37976	-5.69193	7.00278	-2.52758	6.1417	0.3
5	Lame	Asphalt	7	1.45765	22	2.47384	-65.055	-60.0575	16.0855	-25.005	22.9488	1.45765	23	0.6466	-3.10295	4.95832	13.0437	13.5476	0.4
5	Lame	Asphalt	8	1.44638	22	1.89666	-40.0626	-37.5253	15.9349	14.031	14.983	1.44638	24	0.418864	-2.66896	5.93079	-6.20261	7.26016	0.3
5	Lame	Asphalt	9	1.41636	23	2.31907	-59.2989	-57.9916	29.6006	-12.3828	15.6478	1.41636	24	0.523154	-1.24522	9.84302	9.31427	8.79639	0.3
6	Sound	Asphalt	1	1.51181	16	0.66735	4.69061	3.98016	9.55415	2.48197	13.3364	1.51181	16	0.360255	-1.17732	6.64218	0.806598	6.20943	0.4
6	Sound	Asphalt	2	1.51181	16	0.66735	4.69061	3.98016	9.55415	2.48197	13.3364	1.51181	16	0.360255	-1.17732	6.64218	0.806598	6.20943	0.4
6	Sound	Asphalt	3	1.51181	16	0.66735	4.69061	3.98016	9.55415	2.48197	13.3364	1.51181	16	0.360255	-1.17732	6.64218	0.806598	6.20943	0.4
6	Sound	Asphalt	5	1.52672	18	0.704685	7.91058	5.65361	13.3446	5.53299	7.63874	1.52672	18	0.459674	0.0407246	7.05036	3.07093	8.027	0.2
6	Sound	Asphalt	4	1.48722	17	0.647479	7.5924	3.51578	6.35389	6.72933	6.09196	1.48722	17	0.333149	-0.343426	7.6158	0.97022	6.68142	0.4
6	Sound	Asphalt	6	1.40562	24	0.671733	-7.60275	-5.38521	10.2237	5.36669	11.391	1.40562	23	0.270322	-2.37122	6.13199	-2.90528	4.59814	0.1
6	Sound	Asphalt	7	1.41736	23	0.755559	11.5713	11.0982	9.1672	3.27518	11.1458	1.41736	24	0.331485	3.43577	5.40744	3.43673	7.37077	0.4
6	Sound	Asphalt	8	1.3939	25	0.6363	-4.63151	-3.27168	6.64363	3.27826	11.2952	1.3939	24	0.256248	-2.49628	3.04888	-5.0469	4.26939	0.3
6	Sound	Asphalt	9	1.47901	27	0.903952	15.1947	15.1816	14.3564	0.631119	11.7414	1.47901	27	0.310342	3.65362	7.27551	4.85702	5.37372	0.1
6	Lame	Asphalt	1	1.54882	15	1.23003	-27.4177	-24.9833	11.1593	-11.2946	17.6997	1.54882	15	0.427793	-5.27676	6.28892	1.36757	5.76504	0.4
6	Lame	Asphalt	2	1.54882	15	1.23003	-27.4177	-24.9833	11.1593	-11.2946	17.6997	1.54882	15	0.427793	-5.27676	6.28892	1.36757	5.76504	0.4
6	Lame	Asphalt	3	1.54882	15	1.23003	-27.4177	-24.9833	11.1593	-11.2946	17.6997	1.54882	15	0.427793	-5.27676	6.28892	1.36757	5.76504	0.4
6	Lame	Asphalt	5	1.53421	17	1.11844	-17.7003	-13.0858	15.8492	-11.919	17.2948	1.53421	17	0.271521	-0.950517	4.38854	1.32337	5.20465	0.4
6	Lame	Asphalt	4	1.50246	18	1.11964	-24.1951	-22.2483	15.1948	-9.50869	11.3505	1.50246	18	0.333681	-1.08104	4.85091	4.35822	6.8345	0.4
6	Lame	Asphalt	6	1.40097	25	0.84483	-14.3958	-13.7183	11.8922	4.36454	12.9368	1.40097	24	0.286304	-3.67982	4.64095	-4.11123	5.27612	0.1
6	Lame	Asphalt	7	1.47622	23	1.10711	-17.7284	-3.16299	15.3545	-17.444	20.7774	1.47622	23	0.418784	-6.05344	6.84788	3.30993	8.61529	0.4
6	Lame	Asphalt	8	1.37727	24	0.550177	-8.13867	-7.9273	6.43368	1.84278	9.55752	1.37727	23	0.249797	-2.31743	4.75628	-3.0048	4.48049	0.4
6	Lame	Asphalt	9	1.44444	22	1.08611	-17.1334	-4.2075	13.9705	-16.6087	20.5449	1.44444	21	0.303574	-1.38825	5.36778	1.6178	6.82636	0.4
